# Supplementary material for: Edible Aquatic Insects: Diversities, Nutrition, and Safety
Source: Foods. 2021 Dec 6;10(12):3033. doi: 10.3390/foods10123033 (PMC8700862; doi:10.3390/foods10123033)
Supplement: Supplementary file 1 [file foods-10-03033-s001.zip]

Archive with 1 entries (1 files):
- foods-1463484-supplementary.pdf
